# Supplementary material for: Multiple Myeloma: Genetic and Epigenetic Biomarkers with Clinical Potential
Source: Int J Mol Sci. 2024 Dec 13;25(24):13404. doi: 10.3390/ijms252413404 (PMC11679576; doi:10.3390/ijms252413404)
Supplement: Supplementary file 1 [file ijms-25-13404-s001.zip › Supplementary Tables.xlsx]

## Sheet: S1
	Table S1. Comparative analysis of miRNA expression levels between the MM groups with poor and good prognoses.
		Fold change	p-value
	miR-150	1.15853	0.640841
	miR-196b	-1.25713	0.110818
	miR-223	-1.50751	0.15907
	miR-124	-1.01106	0.221354
	miR-181a	1.02084	0.657235
	miR-26a	-1.08192	0.343817
	miR-29b	1.43012	0.299013
	miR-96	-1.01263	0.531183
	let-7a	-1.06501	0.459023
	miR-106b	1.30743	0.332241
	miR-10a	-1.08523	0.954664
	miR-126	-1.16523	0.972789
	miR-128	-1.00242	0.918491
	miR-138	2.77231	0.501659
	miR-143	-1.64582	0.47301
	miR-145	-1.55594	0.288437
	miR-146b	1.16554	0.487223
	miR-15a	1.29963	0.546261
	miR-18a	1.01083	0.445266
	miR-197	-1.25711	0.355642
	miR-20a	1.12122	0.657235
	miR-21	-0.996508	0.431742
	miR-221	-1.03041	0.343817
	miR-222	1.24328	0.936562
	miR-23a	-1.31995	0.811247
	miR-30b	-1.12964	0.487223
	miR-31	1.16376	0.918491
	miR-551b	-1.06037	0.640841

## Sheet: S2
	Table S2. Comparative analysis of gene expression levels between MM and non-cancerous samples.
		Fold change	p-value
	ASF1B	-1.42	4×10-2
	CD82B	-1.28	3×10-2
	CRISP3	-1.61	2×10-3
	FN1	4.57	1×10-4
	MEF2B	2.42	1×10-6
	PD-L1	3.84	5×10-6
	PPARγ	4.17	6×10-5
	TERT	3.87	2×10-5
	TIMP1	1.34	NS
	TOP2A	1.13	NS
	TP53	1.03	NS
	NS—not significant.

## Sheet: S3
	Table S3. Comparative analysis of gene expression levels between MM samples of patients with favorable (n=28) and unfavorable (n=17) prognosis.
		Fold change	p-value
	CD82B	1.42	4×10-3
	CRISP3	2.16	6×10-3
	TIMP1	-2.19	2×10-2
	FN1	-1.03	NS
	MEF2B	1.06	NS
	PD-L1	1.09	NS
	PPARγ	1.89	NS
	TERT	-1.05	NS
	ASF1B	1.32	NS
	TOP2A	1.39	NS
	TP53	-1.01	NS
	NS—not significant.

## Sheet: S4
	Table S4. Сlinical characteristics of MM patients at diagnosis.
	Parameters	MM	NCBD
		N = 45	N = 43
	Gender
	Male, number	18	21
	Female, number	27	22
	Age range	41-82	33-79
	Mean	63.1	52.6
	Durie‐salmon stage
	IA, number	5	ND
	IB, number	1
	IIA, number	10	ND
	IIB, number	10
	IIIA, number	11	ND
	IIIB, number	8	ND
	ISS stage
	I, number	15	ND
	II, number	19	ND
	III, number	11	ND
	PC (mean)	22.3%	ND
	Abbreviations: NCBD - non-cancerous blood diseases; MM, multiple myeloma; ND, not determined; PC - Plasma cells

## Sheet: S5
	Table S5. The oligonucleotide sequences used in the study.
		hsa-mir-145-5p	RT primer	CGTGTCGCCTTGTAGCACGACCTTATTCGCACCCTCGACACGACAGGGATTC
			Forward PCR primer	ACACGTCCAGTTTTCCCAG
			Reverse PCR primer	GCCTTGTAGCACGACCTTA
			PCR probe	5’- TTCGCACCCTCGACACGACAGGGATTC
		hsa-miR-146b-5p	RT primer	TCGTGTCTGAGGCTCACTGAGACCTATTCGCACCTCCGACACGACAGC+C+TA+TG
			Forward PCR primer	ACCAGCTGAGAACTGAATTCC
			Reverse PCR primer	CTGAGGCTCACTGAGACCT
			PCR probe	5'-CA+CGA+CAG+C+C+TA+TG
		hsa-mir-126-3p	RT primer	GTCGTGTCTGAGGCTCACTGAGACCTATTCGCACCTCGACACGACCGCATTATT
			Forward PCR primer	TCTCACTCGTACCGTGAGT
			Reverse PCR primer	CTGAGGCTCACTGAGACCT
			PCR probe	5’- ATTCGCACCTCGACACGACCGCATTATT
		hsa-miR-143-3p	RT primer	GTCGTGTCTGAGGCTCACTGAGACCTTTCGCACCCTGACACGACGAGCTACA
			Forward PCR primer	CAGCCTGAGATGAAGCACT
			Reverse PCR primer	CTGAGGCTCACTGAGACCT
			PCR probe	5’- TTCGCACCCTGACACGACGAGCTACA
		hsa-mir-31-5p	RT primer	GTCGTGTCTGAGGCTCACTGAGACCTATTCGCACCTCGACACGACAGCTATGC
			Forward PCR primer	CAAGCAGGCAAGATGCTG
			Reverse PCR primer	CTGAGGCTCACTGAGACCT
			PCR probe	5’- ATTCGCACCTCGACACGACAGCTATGC
		hsa-miR-551b-3p	RT primer	GAGGAGAGGCCTTGTAGCACGACCTTATCCTCACCTCCTCTCCTC+C+TGAAACC
			Forward PCR primer	CACACTCAGCGACCCATACTT
			Reverse PCR primer	GCCTTGTAGCACGACCTTA
			PCR probe	5’-SIMA-C+T+C+T+CCTC+C+TGAAACC-BHQ1
		hsa-miR-181a-5p	RT primer	GAGGAGAGGCCTCACACCACTAACCATCCTCACCTCCTCTCCTCACTCACC
			Forward PCR primer	CCGCAA+CATTCAACGCT
			Reverse PCR primer	GCCTCACACCACTAACCA
			PCR probe	TCA+CCTCCTCTCCTCACTCACCG
		hsa-mir-197-3p	RT primer	GTCGTGGGTGAAGCAGACAGACACAATTACGCACCTGCCACGACGCTGGGTG
			Forward PCR primer	CCACGTTCACCACCTTCTC
			Reverse PCR primer	GTGAAGCAGACAGACACAA
			PCR probe	5’-TTACGCACCTGCCACGACGCTGGGTG
		hsa-mir-21-5p	RT primer	GTCGTGTCTGAGGCTCACTGAGACCTGACACGACTCAACATC
			Forward PCR primer	ACGCAGCTAGCTTATCAGACT
			Reverse PCR primer	CTGAGGCTCACTGAGACCT
			PCR probe	5’- CA+CGA+C+T+CAA+CA+TCAG
		hsa-mir-221-3p	RT primer	GTCGTGTCTGAGGCTCACTGAGACCTATTCGCACCTCGACACGACGAAACCCA
			Forward PCR primer	CAGCAGCTACATTGTCTGC
			Reverse PCR primer	CTGAGGCTCACTGAGACCT
			PCR probe	5’- ATTCGCACCTCGACACGACGAAACCCAG
		hsa-mir-23a-3p	RT primer	GTCGTGTCTGAGGCTCACTGAGACCTTTCGCACCCTCGACACGACGGAAATCC
			Forward PCR primer	CAGCACATCACATTGCCAG
			Reverse PCR primer	CTGAGGCTCACTGAGACCT
			PCR probe	5’-(HEX)-TTCGCACCC(T-BHQ1)CGACACGACGGAAATCC
		hsa-miR-26a-5p	RT primer	CGTGATGCGCCTTGTAGCACGACCTTATTCGCACCCTCGCATCACGAGCCTATC
			Forward PCR primer	CGAGCCATTCAAGTAATCCAG
			Reverse PCR primer	GCCTTGTAGCACGACCTTA
			PCR probe	5’- TTCGCACCCTCGCATCACGAGCCTATC
		hsa-miR-30b-5p	RT primer	GTCGTGTCTGAGGCTCACTGAGACCTTTCGCACCCTCGACACGACAGC+TGAGT
			Forward PCR primer	CAGCACCTGTAAACATCCTAC
			Reverse PCR primer	CTGAGGCTCACTGAGACCT
			PCR probe	5’- TTCGCACCCTCGACACGACAGCTGAGT
		hsa-mir-128-3p	RT primer	CTGAGTCGCTCTTCTAGCACCACTCTATTCGCACCCTCGACTCAGGCAAAGAGACC
			Forward PCR primer	ACGAGACTCACAGTGAACC
			Reverse PCR primer	GCTCTTCTAGCACCACTCTA
			PCR probe	5’- TTCGCACCCTCGACTCAGGCAAAGAGACC
		hsa-mir-138-5p	RT primer	GTCGTGTCTGAGGCTCACTGAGGACTTTCGCACCATCGACACGACCGGCCTGA
			Forward PCR primer	ACAGAGCTGGTGTTGTGAA
			Reverse PCR primer	CTGAGGCTCACTGAGACCT
			PCR probe	TTCGCACCATCGACACGACCGGCCT
		hsa-mir-150-5p	RT primer	GTCGTGTCGTGAAGCAGACAGACACAATCGCACCTCGACACGACCACTGGTAC
			Forward PCR primer	CACGCTCCGACTCTCCCAACCCTT
			Reverse PCR primer	GTGAAGCAGACAGACACAA
			PCR probe	5’- TCGCACCTCGACACGACCACTGGTAC
		hsa-miR-196b-5p	RT primer	GTCGTGTCTGAGGCTCACTGAGTCCTATTCGCACCTCGACACGACCCCAACAA
			Forward PCR primer	CACCAGCTAGGTAGTTTCCTG
			Reverse PCR primer	CTGAGGCTCACTGAGTCCT
			PCR probe	5’- ATTCGCACCTCGACACGACCCCAACAA
		hsa-mir-103a-3p	RT primer	GTCGTGTCTGAGGCTCACTGAGACCTATTCGCACCCTCGACACGACTCATAGCC
			Forward PCR primer	CAGCAGCAGCATTGTACAG
			Reverse PCR primer	CTGAGGCTCACTGAGACCT
			PCR probe	5’- ATTCGCACCCTCGACACGACTCATAGCC
		hsa-miR-191-5p	RT primer	GTCGTGTCTGAGGCTCACTGAGACCTATTCGCACCTCGACACGACCAGCTGCT
			Forward PCR primer	CAGCCAACGGAATCCCAAA
			Reverse PCR primer	CTGAGGCTCACTGAGACCT
			PCR probe	5’- ATTCGCACCTCGACACGACCAGCTGCT
		hsa-miR-378-3p	RT primer	GTCGTGTCTGAGGCTCACTGAGACCTATTCGCACCTCGACACGACGCCTTCTG
			Forward PCR primer	CAGCACTGGACTTGGAGT
			Reverse PCR primer	CTGAGGCTCACTGAGACCT
			PCR probe	5’- ATTCGCACCTCGACACGACGCCTTCTG
		hsa-mir-223-3p	RT primer	GTCAGAGCGTCTTCTAGCACGACTTCATCCTCACCTCGCTCTGACTGGGGTAT
			Forward PCR primer	CACTCATCTGTCAGTTTGTCAA
			Reverse PCR primer	GTCTTCTAGCACGACTTCA
			PCR probe	5’-ROX-TCCTCACC(T-BHQ2)CGCTCTGACTGGGGTAT-p
		hsa-miR-124-3p	RT primer	GTCGTGTCTGAGGCTCACTGAGACCTATTCGCACCTCGACACGACGGCATTCA
			Forward PCR primer	ACATTCTAAGGCACGCGG
			Reverse PCR primer	CTGAGGCTCACTGAGACCT
			PCR probe	5’- ATTCGCACCTCGACACGACGGCATTCA
		hsa-miR-181a-5p	RT primer	GAGGAGAGGCCTCACACCACTAACCACTCTCCTCAC+T+CACC
			Forward PCR primer	CCGCAA+CATTCAACGCT
			Reverse PCR primer	GCCTCACACCACTAACCA
			PCR probe	5’-CT+C+C+T+CAC+TCACCG
		hsa-miR-29b-3p	RT primer	GTCGTGTCTGAGGCTCACTGAGACCTTTCGCACCCTCGACACGACAA+CAC+TGAT
			Forward PCR primer	CAGCACTAGCACCATTTGAA
			Reverse PCR primer	CTGAGGCTCACTGAGACCT
			PCR probe	5’- TTCGCACCCTCGACACGACAACACTGAT
		hsa-mir-96-5p	RT primer	GTCGTGTCTGAGGCTCACTGAGACCTTTCGCACCCTCGACACGACCAGCAAAAATG
			Forward PCR primer	CGGACTTTGGCACTAGCA
			Reverse PCR primer	CTGAGGCTCACTGAGACCT
			PCR probe	5’- TTCGCACCCTCGACACGACCAGCAAAAATG
		hsa-miR-151a-3p	RT primer	CGTGATGCTGAGGCTCACTGAGACCTTTCGCACCCTCGCATCACGC+CT+CAAGG
			Forward PCR primer	ACAGGACCTAGACTGAAGCT
			Reverse PCR primer	CTGAGGCTCACTGAGACCT
			PCR probe	5’- TTCGCACCCTCGCATCACGCCTCAAGG
		hsa-mir-15a-5p	RT primer	CCTGAGTCGTGAACCAGACAGACACAATCGCACCTCGACTCAGGCACAAACC
			Forward PCR primer	CAACCATCTAGCAGCACATAAT
			Reverse PCR primer	GTGAACCAGACAGACACAA
			PCR probe	5’- ROX-TCGCACC(T-BHQ2)CGACTCAGGCACAAACC-p
		hsa-miR-183-5p	RT primer	CCTGAGTCTGAGGCTCACTGAGACCTTTCGCACCCTCGACTCAGGCAGTGAATTC
			Forward PCR primer	CGGACTATGGCACTGGTA
			Reverse PCR primer	CTGAGGCTCACTGAGACCT
			PCR probe	5’- TTCGCACCCTCGACTCAGGCAGTGAATTC
		hsa-miR-192-5p	RT primer	GAGGAGAGGCCTTGTAGCACGACCTTATCCTCACCTCCTCTCCTCGG+CTGTC
			Forward PCR primer	CTCCAGCCTGACCTATGAAT
			Reverse PCR primer	GCCTTGTAGCACGACCTTA
			PCR probe	5’- ROX-TCCTCACC(T-BHQ2)CCTCTCCTCGGCTGTCA-p
		hsa-miR-20a-5p	RT primer	GTCGTGTCTGAGGCTCACTGAGACCTATTCGCACCTCGACACGACCTACCTGC
			Forward PCR primer	CACCAGCTAAAGTGCTTATAGTG
			Reverse PCR primer	CTGAGGCTCACTGAGACCT
			PCR probe	5’- ATTCGCACCTCGACACGACCTACCTGC
		hsa-miR-26b-5p	RT primer	CGTGATGCGCCTTGTAGCACGACCTTATTCGCACCCTCGCATCACGACCTATCC
			Forward PCR primer	CGAGCCATTCAAGTAATTCA
			Reverse PCR primer	GCCTTGTAGCACGACCTTA
			PCR probe	5’- TTCGCACCCTCGCATCACGACCTATCC
		hsa-miR-92a-3p	RT primer	GTCGTGTCTGAGGCTCACTGAGACCTATTCGCACCTCGACACGACACAGGCCG
			Forward PCR primer	ACCAGCTATTGCACTTGTCC
			Reverse PCR primer	CTGAGGCTCACTGAGACCT
			PCR probe	5’- ATTCGCACCTCGACACGACACAGGCCG
		hsa-miR-106b-5p	RT primer	GTCGTGTCTGAGGCTCACTGAGACCTTTCGCACCCTCGACACGACCAT+CTG+CAC
			Forward PCR primer	ACGGACTAAAGTGCTGACA
			Reverse PCR primer	CTGAGGCTCACTGAGACCT
			PCR probe	5’- TTCGCACCCTCGACACGACCATCTGCAC
		hsa-miR-144-5p	RT primer	GTCGTGTCTGAGGCTCACTGAGACCTATTCGCACCCTCCGACACGACCTTACAGTA
			Forward PCR primer	ACCTCCAGCGGATATCATCATA
			Reverse PCR primer	CTGAGGCTCACTGAGACCT
			PCR probe	5’- ATTCGCACCCTCCGACACGACCTTACAGTA
	R6G	Rhodamine 6G (Rhodamine 590)
	BHQ1	Black Hole Quencher-1
	LNA	Locked Nucleic Acid
	+C=C-LNA
